# Supplementary material for: Acetate-encapsulated Linolenic Acid Liposomes Reduce SARS-CoV-2 and RSV Infection
Source: Viruses. 2023 Jun 24;15(7):1429. doi: 10.3390/v15071429 (PMC10385125; doi:10.3390/v15071429)
Supplement: Supplementary file 1 [file viruses-15-01429-s001.zip]

Archive with 1 entries (1 files):
- viruses-2394493-supplementary.pdf
